# Supplementary material for: Altered MicroRNA Expression Is Associated with Tumor Grade, Molecular Background and Outcome in Childhood Infratentorial Ependymoma
Source: PLoS One. 2016 Jul 8;11(7):e0158464. doi: 10.1371/journal.pone.0158464 (PMC4938415; doi:10.1371/journal.pone.0158464)
Supplement: S1 Table — (XLSX) [file pone.0158464.s001.xlsx]

## Sheet: Sheet1
	EPENDYMOMA WHO II										ANAPLASTIC EPENDYMOMA WHO III
Sample	1		2		3		4		5		1	2	3	4	5	6
	PRIMARY	RELAPSE	PRIMARY	RELAPSE	PRIMARY	RELAPSE	PRIMARY	RELAPSE	PRIMARY	RELAPSE	PRIMARY	PRIMARY	PRIMARY	PRIMARY	PRIMARY	PRIMARY
	4387	4388	4393	4394	4397	4398	4400	4401	4410	4411	4370	4386	4364	4380	4375	4368
let-7b-5p	17.4	18.2	15.7	15.7	17	17.9	16.5	18.2	17.7	17.7	17.6	19.4	18	17.3	18.2	18.5
miR-101-3p	19	18.3	17.3	16.8	18.2	17.9	18.1	19.2	19.4	18.7	18.5	18.5	18.7	17.7	18.1	18.5
miR-106b-5p	18.7	18.3	17.4	17.8	17.8	18.3	16.5	18.2	18.2	19.2	16.1	18.5	18.2	17.7	15.3	16.5
miR-107	24.7	24.3	22.5	22.4	24.6	23.6	22.4	24.2	24.2	22.7	20.6	24.9	23.7	23	20.7	21.6
miR-10b-5p	22.6	21	26.9	26.2	20.6	24.1	20.8	23.1	31.5	28.3	23	21.4	23.2	22.1	22.8	23.3
miR-124-3p	22.5	21.5	18.6	19.6	19.9	16.3	20.5	24.2	22.7	15.4	26.7	22.3	25.4	19.3	17	17.3
miR-125a-5p	17.2	16.8	16.2	16.5	16.8	16.6	16.1	17.3	17.6	16.3	17	17.3	16.5	17	15.9	16.6
miR-125b-5p	14	13.9	13	29.9	13.9	14.6	12.9	14.5	14.4	14.7	20.4	14.2	14.5	13.6	14.4	14.9
miR-127-5p	25.2	25.6	22.7	24	26.8	25.6	24.5	26.2	26.9	25.1	22.4	27.6	25.8	26.6	24	26.9
miR-128	22.3	22	20.7	21	21.6	18.6	20	21.4	21.2	17.3	20.9	21.7	21	20.6	21	20.9
miR-129-5p	21.2	20.2	24.9	7.2	26.6	24.5	25.5	27.4	26.2	24	28.8	24.4	21.4	22.6	23	26.6
miR-130a-3p	20.2	20.4	19.1	19.7	20.5	21.5	19	20.9	21	21.8	18	20.3	20	19.5	17	18.4
miR-130b-3p	21.9	21.7	19.9	22	21.5	22.3	19.9	21.9	22.2	22.5	19	22.5	21.5	20.8	18.6	19.9
miR-132-3p	22.5	22.1	21.3	21.2	23	22.6	21.6	23	23.2	22.3	24.3	22	22	22.2	21.6	22.4
miR-133a	28.5	29.5	27.6	29.6	29	28.6	27.6	29.6	29	29.2	30.4	29.5	27.5	30.8	26.5	29.3
miR-133b	29.3	29.3	28.9	29.6	29.7	27.9	28.6	30.4	29.8	27.4	29.5	30	28.5	30.6	28.2	28.8
miR-137	33.1	29	25	27	28.5	27.3	27.6	29.1	30	26.9	28.8	27	27	27.6	21.4	20.3
miR-138-5p	29.6	28.3	26.3	25.9	27.6	22.4	24.7	24.4	23.2	21.4	26.8	25.8	27	22.7	22.5	21.7
miR-141-3p	29.4	28.5	27.9	30.4	29.8	28.6	28.4	29.8	29.5	30.3	22.4	27.8	29	28.2	27.5	28.3
miR-144-3p	21.6	23	22.4	21.6	21.6	20	21.8	22.6	26.2	25.2	22.5	23.6	22.3	22.7	24.1	24
miR-146a-5p	24.1	24.1	23.8	20.9	24.2	22.3	22.1	22.9	22.8	22.9	23.2	23.5	23.8	24	23.4	22.2
miR146b-5p	20.6	20.2	21.8	21.1	21.4	21.7	20.3	21.6	21.9	22.7	21.3	20.3	21.3	22.6	22.4	21.4
miR-148a-3p	19.5	19	19.4	19.7	19.5	20.4	19	20.5	21.1	21.7	15.7	19.7	19.9	20.3	17.7	18.4
miR-149-5p	22.2	21.5	19.4	19.3	21.1	21.3	19.5	20.9	20.4	20.8	24.4	21	20.1	19.3	19.9	22.4
miR-150-5p	22	21.6	22.6	8.1	22.3	20.2	21.3	21.8	21.2	20.8	23.7	20.8	23.1	22.6	22.4	21.4
miR-153	22.2	21	18.8	26.1	22.2	21.7	19.9	21.2	20.6	21.3	17.9	20.9	20.6	19.9	19.9	20.4
miR-15a-5p	19.8	20.3	19.5	6.5	20.9	21.1	19.7	20.7	20.9	21.8	19.8	20.6	20.1	19.4	19.3	20.5
miR-15b-5p	20.4	20.5	19.1	7.8	19.8	19.9	19.1	20.5	20.5	21.3	19	20.1	19.9	19.7	19.8	19.3
miR-16-5p	16.8	17	16.4	17.3	16.9	16.3	16.1	17.6	17.8	17.7	16.3	17.1	16.8	16.9	16.4	16.9
miR-17-5p	19.7	19.2	19.7	20.4	18.7	19.2	17.1	18.8	18.8	19.8	17.4	19.8	19	18.5	16.4	17.2
miR-17-3p	23.9	24.1	22.6	23.5	23.9	24.6	22.7	24.5	24.7	25.2	21.7	24.4	23.8	23.4	23.5	24
miR-181a-5p	19.9	20	21.7	20.8	19.1	19.7	18.2	19.7	19.7	18.7	19.4	20.7	19.4	18.6	19.8	19.1
miR-181b-5p	20.4	20.3	21.2	21.4	19.3	19.3	18.3	20.2	20.3	18.4	19.5	21.2	19.5	19	19.9	19.2
miR-182-5p	29.2	29.3	27.5	26.5	28	26	27.7	28.8	29.5	29.4	18.6	31	27.9	29	24.4	27.8
miR-183-5p	28.9	31	28.6	25.6	28.8	26.7	28.6	29.5	30.2	29.8	18.7	31.8	28	30.2	24.6	28.8
miR-184	31.9	30.9	32.1	33.7	28.5	28.8	29.5	28.8	27.5	27.4	32.9	27.4	30.2	26.6	30.4	29
miR-185-5p	22.4	22.3	19.8	20	22	20.7	21.3	22.3	22.5	22.3	22.5	22	21.1	22	23	22.7
miR-187-3p	27	27.4	25.8	27.3	25.8	26.8	24.8	27.3	26.4	26.6	18.8	29.4	25.5	27.3	23.4	25.4
miR-18a-5p	22.7	22.3	22.8	24.9	22.4	21.4	20.9	22.8	22.2	23.1	19.4	22.2	22	22.5	22.4	21.6
miR-190a	23.8	22.9	23.8	22.9	22.3	21.6	21.5	23	22.5	21.9	21.8	22.2	22.1	21.4	21.7	21.1
miR-191-5p	20.7	19.7	17	17.1	20.2	19.6	18.9	20	20	19.8	18.2	19.6	19.7	20.2	18.7	19.6
miR-19a-3p	17.2	17	16.3	17	16.7	17.4	15.4	17.4	17	18.4	15.2	17.3	17.6	17	14.6	15.8
miR-19b-3p	17.7	17.5	17	17.5	17.2	17.7	15.9	17.8	17.5	18.8	15.8	17.8	18.1	17.5	15	16.1
miR-200a-3p	26.4	26.2	26.4	27.6	26.8	28.3	25.3	26	28.1	28.5	16.1	25.8	25.9	24.9	27.2	28.6
miR-203a	21.1	28.7	28.3	6.7	25.5	26.9	18	28.9	27.2	27.3	24.7	28.1	27.5	26.2	22.9	25.6
miR-20a-5p	18.3	18.1	18.6	21	17.4	17.8	17	17.9	17.7	18.8	16.4	18.2	17.7	17.4	14.8	15.9
miR-21-5p	15.1	14.8	16	15.8	18.2	15.8	15.5	17.3	18.8	18.8	16	14.7	16.1	18.5	14.5	13.1
miR-210	20.7	20.6	23.3	25	23.3	25.1	20.9	22.8	23.6	25.2	21.1	21.8	20.7	22.4	21.7	23.2
miR-216a-5p	28.1	28.5	27	29.4	26.8	27.4	26.5	28.8	27.7	28.7	31	28.5	26.6	28.9	22.9	19.5
miR-217	32	29.5	29.8	9.8	27.6	25.6	28.4	31.1	30.3	29.3	33.8	29	30.7	30.8	24.4	20.5
miR-218-5p	21.7	21.1	23	7.2	20.5	21	19	21.3	21.7	18.9	20.3	21.9	20.3	20.7	20.4	18.2
miR-221-3p	22.2	22	23.8	6.3	23.9	22	22.5	23.5	23.4	23.2	24.1	21.9	21.1	22.9	19	18.3
miR-222-3p	22.3	22.1	23.9	26.1	24.8	22.6	23.4	24	23.9	24.4	24.1	22	21.5	23.5	20.2	18.9
miR-222-5p	30.2	31.7	28.8	7.4	29.7	32.1	28.3	31.8	30.4	30.7	33.4	33.6	28.3	32.9	28.2	30.6
miR-23a-3p	18.3	17.9	17.3	16.9	19.1	18.4	18.5	19.4	19.8	20.2	17.4	18.3	17.8	18	17.9	17.8
miR-23b-3p	19.7	18.5	17.4	15.9	19.2	19.1	18.4	19.1	19	18.8	15.3	18.2	21	17.5	18.7	18.3
miR-24-3p	17.7	17.1	16.4	24.1	18	17.7	16.8	18.3	18.3	18.4	15.1	17.3	17.4	16.9	17	17.1
miR-25-3p	20	20.3	18.2	14.6	19.7	20.4	18.9	20.5	20.3	21.2	18.6	20.2	20	19.7	18.9	19.4
miR-26a-5p	16.5	15.5	14.7	29.1	15.2	15.2	14.6	16.1	16.8	14.4	14.5	16	15.9	16.4	15	16
miR-27a-3p	17.2	16.7	16.2	14.4	18.1	17.5	17.1	18.9	19	19.7	16.2	17.1	17	16.4	16.7	16.8
miR-296-5p	24.2	24.2	23.4	23.9	20.4	25.3	22.7	24.3	24.3	25.7	22.3	24.5	24.2	19.1	23.7	23.9
miR-29a-3p	18.6	17.2	14.5	14.9	17.6	16.7	18	18.9	18.6	17.7	20.1	16.9	16.5	17.8	18.1	18.7
miR-29b-3p	21	19.2	17.4	17.1	20.2	19.5	20.8	21.4	21.4	21.2	22.2	19.4	18.9	18.9	20.4	22.1
miR-29c-3p	18.2	16.7	14.7	14.6	17	16.3	17	18.3	18.3	17.3	19.6	16.6	16.1	16.6	16.8	18.2
miR-30b-5p	19.9	18.3	17.9	17.5	20.8	18.4	17.5	20.8	18.6	18.5	17.3	18.7	18.7	17.6	17	18.3
miR-30c-5p	19.8	18.3	18	17.4	17.7	17.5	17	17.9	18.2	18.1	18.2	18.1	17.7	17.2	17.4	17.4
miR-31-5p	19	18.6	25.9	23.2	18.3	22	18	19.1	20.1	21.7	29.1	20	18.5	19.1	23.1	22.5
miR-320a	20.2	20	20.3	19.7	20.7	20.6	18.6	20.2	20.2	20.4	19.2	21.2	17.8	19.2	20.3	21.2
miR-323a-5p	20	22.2	20.8	20.1	20.5	21.1	17.4	22.4	20.2	21	21.8	25.2	16.8	23.7	17.1	18.7
miR-324-5p	21.8	22.6	21.3	21.3	20.5	22.2	20.3	22.2	21.6	22.2	20.4	23.6	20.4	21.8	20.4	21.4
miR-326	24.4	27.1	23.7	25.2	24.3	24.9	23.8	26.7	25.5	24.5	26.1	26.7	24.2	26.6	23.1	25.8
miR-328	24.6	23.8	23.1	22.9	22.7	23.5	22.4	23.6	23.4	24	24.3	24.2	22.5	22.5	23	24.6
miR-331-5p	27.7	28.7	26.6	27	26.5	27.6	25.6	27.8	26.8	24.1	28.6	29.9	26.1	28.6	25.8	28.1
miR-335-5p	22.2	23	19.4	19.9	24	22.8	20.9	22.9	22.3	22.7	18.7	22.6	24.4	25.5	19.2	19.8
miR-34-5p	19.4	19.1	18.4	17.8	22.3	20	19.9	19.7	19.9	20.8	19.8	19	17.6	17.4	18.7	18.3
miR-425-5p	22.8	22.6	19.9	20.2	22.8	21.9	21.1	22.6	22.2	22.6	20.1	22.2	21.6	22.2	21.2	22
miR-451a	15.7	17.6	16.2	15	15.6	13.5	15.9	17	20.6	18	17.2	17.8	15.9	17.7	18.3	17.7
miR-486-5p	22.1	24	22	21.6	19.1	19.8	21.6	23.3	24.5	22.1	23.7	24.8	22.1	24.2	22.3	23.9
miR-7-5p	24.9	25	22.3	22.7	25.1	21.7	24.1	25.1	25.4	21.3	23.5	24	24.5	22.7	23.1	22
miR-9-5p	15.6	14.7	13.4	13.7	13.7	14.7	12.8	14.5	14.4	14.4	21.8	15.5	15.6	14.4	18.7	20.5
miR-9-3p	17.9	17.6	15.4	16	16.4	17.1	15.4	17	17.1	16.6	23.5	18.2	19.6	18	22.5	24.2
miR-92a-3p	18	17.5	16.9	16.8	17.2	17.9	16.6	17.7	17.6	18.7	17.5	17.7	15.9	15.9	15.7	16.7
miR-93-5p	20.5	20.3	19.5	19.6	19.5	20.2	18.4	19.9	19.8	21	18.1	19.9	19.6	19.5	18.8	19.1
miR-96-5p	29.2	29.8	28.8	26.1	29.2	26.6	28.3	29.4	30.9	30.8	18.3	30.3	29	28.3	23.7	27.8
miR-39-3p	32.9	33.5	32	33.4	31.6	33.4	30.1	33.4	32.4	33.7	33.7	34.2	31.6	33	30.8	33
miR-39-3p	33	33.6	31	33.2	31.7	34.4	30.9	33.7	32.2	33.2	33.8	33.8	31.9	33.1	30.9	33.5
SNORD61	17.6	17.9	17	16.3	17.5	18.8	16.7	18.2	17.9	18.7	16.9	18.8	17.7	16.9	16.2	17
SNORD68	16.7	16.8	15.7	15.6	16.7	17.2	15.9	17.1	17.1	16.9	16.1	17.5	16.8	16.2	15.8	15.8
SNORD72	23	22.7	23.3	21.9	23.4	23.8	21.5	22.6	23.9	24.5	20.7	23.2	24.7	22	22.6	21
SNORD95	18.1	18.2	17.5	17	18.3	18.9	17.8	18.7	19.1	19.1	17.4	18.9	18.5	18.3	17.6	17.9
SNORD96A	18.9	19.1	19.4	17.9	19.5	20.1	18.7	19.3	19.5	20.2	17.7	19.7	19.4	19.1	18.4	18.4
RNU6-2	6	16	14.3	14.5	15.2	17.2	13.5	15	15.2	15.3	15.9	16.1	13.9	14.4	14.5	14.9
miRTC	20.8	20.7	20.6	21.3	20.6	20.8	20.6	20.6	20.9	21.2	20.7	21.2	20.8	20.5	20.8	21
miRTC	6	20.7	20.5	21	20.6	20.8	20.6	20.6	21	21.3	20.7	20.9	20.7	20.4	20.8	20.9
PPC	15.2	17.5	17.5	17.4	18	17.6	17.5	17.7	17.6	17.6	17.7	17.8	17.8	17.7	17.6	17.9
PPC	19.4	17.5	17.6	17.9	17.8	17.5	17.5	17.6	17.8	17.5	17.5	17.8	17.6	17.8	17.7	17.7
